# Supplementary material for: Age Structure, Sexual Dimorphism, and Ontogenetic Melanism in a Captive Population of the Endangered Freshwater Turtle Mauremys reevesii (Gray 1831)
Source: Ecol Evol. 2026 Apr 30;16(5):e73565. doi: 10.1002/ece3.73565 (PMC13130340; doi:10.1002/ece3.73565)
Supplement: Supplementary file 1 — Data S1. ece373565‐sup‐0001‐DataS1.xlsx. [file ECE3-16-e73565-s001.xlsx]

## Sheet: raw data
ID	Sex	Straight carapace length (SCL, mm)	Body weight (g)	Age	Melanism stage
152	J	37.71	14	1
77	J	57.06	19.44	2
64	M	87.57	133	3
66	M	85.52	124	3
154	M	80.96	110	3
79	M	74.54	89	3
65	M	73.1	87	3
78	M	71.05	79	3
153	M	66.27	68	3
139	F	87.75	149	3
67	F	76.95	101	3
142	F	73.62	100	3
140	M	84.36	136	3
135	M	108.53	235	4	1
133	M	101.86	211	5	1
132	M	100.64	209	5	1
134	M	92.5	157	5	1
58	M	93.85	154	5	1
59	M	99.34	202	5	1
57	M	87.89	147	5	1
56	F	87.46	140	5
60	M	107.19	274	6	1
118	M	92.92	174	6	2
124	M	90.58	152	6	2
63	M	111.56	252	6	4
44	M	101.14	240	6	4
35	M	97.33	236	6	4
37	M	101.11	221	6	4
53	M	105.88	215	6	4
40	M	103.45	207	6	4
36	M	96.54	206	6	4
48	M	99.29	191	6	4
112	M	104.86	229	6	4
111	M	100.06	205	6	4
19	F	125.12	443	6
97	F	126.72	416	6
17	F	121.58	399	6
104	F	124.61	399	6
127	F	122.86	395	6
144	F	123.43	386	6
126	F	123.92	374	6
70	F	115.72	333	6
38	F	103.14	323	6
68	F	118.51	320	6
129	F	116.71	318	6
136	F	111.51	283	6
69	F	112.33	277	6
50	F	105.99	274	6
114	F	110.62	274	6
27	F	107.58	265	6
113	F	103.73	255	6
146	F	103.01	251	6
42	F	97.25	222	6
117	F	100.8	220	6
49	F	100.99	218	6
123	F	101.73	217	6
43	F	97.35	198	6
125	F	95.63	183	6
119	F	88.3	179	6
145	F	93.6	175	6
138	M	98.19	204	6
39	F	117.31	382	7
116	M	104.14	251	7	2
71	M	111.1	253	7	2
115	M	100.96	221	7	2
143	M	115.08	304	7	3
147	M	104.49	235	7	3
22	M	115.23	317	7	4
51	M	108.17	220	7	4
99	F	151.63	573	7
18	F	131.02	571	7
16	F	124.82	499	7
26	F	122.87	453	7
24	F	116.89	364	7
102	F	113.43	350	7
101	F	120.28	349	7
52	F	120.05	346	7
41	F	114.92	345	7
110	F	119.04	345	7
128	F	118.03	336	7
55	F	119.21	334	7
33	F	111.19	333	7
25	F	116.06	329	7
103	F	119.6	323	7
131	F	117.32	311	7
72	F	113.6	304	7
130	F	122.12	303	7
61	F	111.91	292	7
54	F	111.18	265	7
34	F	96.76	256	7
137	F	101.28	251	7
92	F	148.3	616	10
15	F	150.97	880	11
98	F	144.7	581	11
23	M	121.1	333	12	4
80	F	179.81	1178	12
83	F	181.76	971	12
1	F	174.24	910	12
90	F	166.24	881	12
85	F	169.63	863	12
105	F	139.17	690	12
100	F	142.57	487	12
87	F	202.9	1454	13
7	F	173.56	962	13
96	F	150.1	744	13
89	F	153.13	727	13
94	F	148.71	683	13
73	F	175.34	1139	14
5	F	185.2	1089	14
84	F	179.31	1010	14
86	F	178.21	951	14
88	F	174.67	922	14
81	F	165.78	835	14
91	F	152.68	756	14
9	F	144.49	650	14
12	F	142.86	636	14
149	F	187.36	1226	15
6	F	186.54	1085	15
3	F	176.11	1043	15
75	F	170.45	1028	15
2	F	162.62	945	15
82	F	165.85	906	15
4	F	175.18	887	15
93	F	162.97	794	15
10	F	148.2	722	15
11	F	154.5	677	15
20	F	127.88	671	15
150	F	199.18	1309	16
151	F	193.45	1250	16
74	F	189.94	1246	16
8	F	163.86	767	16
